# Supplementary material for: Expression Patterns and Functional Analysis of Three SmTAT Genes Encoding Tyrosine Aminotransferases in Salvia miltiorrhiza
Source: Int J Mol Sci. 2023 Oct 25;24(21):15575. doi: 10.3390/ijms242115575 (PMC10649420; doi:10.3390/ijms242115575)
Supplement: Supplementary file 1 [file ijms-24-15575-s001.zip]

Archive with 2 entries (2 files):
- Table S1 Cis-Elements of SmTATs.pdf
- Table S2 Primers.pdf
